# Supplementary material for: Safety Assessment of Bacillus subtilis MB40 for Use in Foods and Dietary Supplements
Source: Nutrients. 2021 Feb 25;13(3):733. doi: 10.3390/nu13030733 (PMC7996492; doi:10.3390/nu13030733)
Supplement: Supplementary file 1 [file nutrients-13-00733-s001.zip]

Archive with 7 entries (7 files):
- MB40 Safety and Tolerability Figure S1 Tox design-210130.docx
- MB40 Safety and Tolerability Figure S2 GI symptom questionnaire.docx
- MB40 Safety and Tolerability Table S1 PCR.docx
- MB40 Safety and Tolerability Table S2 nBLAST.docx
- MB40 Safety and Tolerability Table S3 BLASTx.docx
- MB40 Safety and Tolerability Table S4 and S5 body weights-210130.docx
- MB40 Safety and Tolerability Table S6 and S7 food consumption 210130.docx
